# Supplementary material for: Transcriptome Analyses in Adult Olive Trees Indicate Acetaldehyde Release and Cyanide-Mediated Respiration Traits as Critical for Tolerance against Xylella fastidiosa and Suggest AOX Gene Family as Marker for Multiple-Resilience
Source: Pathogens. 2024 Mar 5;13(3):227. doi: 10.3390/pathogens13030227 (PMC10975381; doi:10.3390/pathogens13030227)
Supplement: Supplementary file 1 [file pathogens-13-00227-s001.zip]

Archive with 7 entries (7 files):
- Supplementary Figure S1.pdf
- Supplementary Figure S2.pdf
- Supplementary Figure S3.pdf
- Supplementary Figure S4.pdf
- Supplementary Table S1.pdf
- Supplementary Table S2.pdf
- Table S3.xlsx
