# Supplementary material for: Transcriptome Analyses in Adult Olive Trees Indicate Acetaldehyde Release and Cyanide-Mediated Respiration Traits as Critical for Tolerance against Xylella fastidiosa and Suggest AOX Gene Family as Marker for Multiple-Resilience
Source: Pathogens. 2024 Mar 5;13(3):227. doi: 10.3390/pathogens13030227 (PMC10975381; doi:10.3390/pathogens13030227)
Supplement: Supplementary file 1 [file pathogens-13-00227-s001.zip › Table S3.xlsx]

## Sheet: Fig. 2 Individual trees RPKM
	cv. Leccino					cv. Ogliarola
	A	B	A	B	C	A	B	A	B	C
	Healthy	Healthy	Xf-infected	Xf-infected	Xf-infected	Healthy	Healthy	Xf-infected	Xf-infected	Xf-infected
SOD	763.668	696.357	542.322	391.294	489.638	711.281	720.818	616.399	491.95	651.567
MnSOD1	64.1996	66.3424	45.4723	33.9139	40.3787	55.4557	60.985	62.6852	28.6162	62.5809
RBOH	90.7262	81.7083	52.7822	73.8723	65.5542	64.9609	65.0516	35.9907	59.6586	39.0575
ADH2/GSNOR	122.703	109.432	92.6665	69.4005	88.9016	127.874	130.95	61.4626	58.5968	111.437
HXK	49.2913	72.2844	107.178	129.524	140.035	27.3017	29.5265	24.6625	34.0672	40.8672
PK	121.579	138.274	173.468	168.027	145.336	83.174	86.0895	78.1587	80.0981	118.471
COX	244.249	267.751	230.969	238.002	206.346	241.809	244.298	221.445	273.775	189.721
PDC	1418.51	1874.24	3948.67	3593.61	3345.15	733.212	742.466	499.699	842.74	1677.72
ADH	81.1141	135.601	349.297	259.549	283.687	52.1471	51.6326	77.37	94.1055	130.487
LDH	18.7797	17.2731	15.6058	12.0515	12.6853	14.7397	15.9531	7.75138	14.6357	9.7474
β-CAS	345.001	315.306	485.421	543.967	424.767	327.795	318.243	332.79	363.783	192.315
Aox	49.4974	42.8953	63.844	102.344	64.5325	47.254	47.8426	37.4982	50.5098	31.9386
QDH	32.2143	33.1908	34.4642	55.2517	21.3249	35.5151	34.5803	26.1872	28.6307	17.6791
Xf_rRNA16s x 10	0	0	4.69997	25.3502	1.97852	0	0	30.6384	6.34778	129.738
NR	4.63025	6.42469	5.10463	12.8511	6.64489	3.11809	3.4212	10.0614	5.20196	3.53258

## Sheet: Fig. 2 mean values and SE
cv.	State	Total_SOD	MnSOD1	Total_RBOH	Total_ADH2_GSNOR	Total_NR	Total_HXK	Total_PK	Total_COX	Total PDC	Total_ADH	Total_LDH	Total_B-Cas	Total_AOX	Total_QDH	Xf_rRNA16s
Leccino	Healthy	730.01 ± 33.66	65.27 ± 1.07	86.22 ± 4.51	116.07 ± 6.64	5.53 ± 0.9	60.79 ± 11.5	129.93 ± 8.35	256 ± 11.75	1646.38 ± 227.86	108.36 ± 27.24	18.03 ± 0.75	330.15 ± 14.85	46.2 ± 3.3	32.7 ± 0.49	0 ± 0
Leccino	Xf-infected	474.42 ± 44.26	39.92 ± 3.34	64.07 ± 6.13	83.66 ± 7.21	8.2 ± 2.37	125.58 ± 9.69	162.28 ± 8.61	225.11 ± 9.6	3629.14 ± 175.12	297.51 ± 26.81	13.45 ± 1.09	484.72 ± 34.41	76.91 ± 12.72	37.01 ± 9.88	1.05 ± 0.75
Ogliarola	Healthy	716.05 ± 4.77	58.22 ± 2.76	65.01 ± 0.05	129.41 ± 1.54	3.27 ± 0.15	28.41 ± 1.11	84.63 ± 1.46	243.05 ± 1.24	737.84 ± 4.63	51.89 ± 0.26	15.35 ± 0.61	323.02 ± 4.78	47.55 ± 0.29	35.05 ± 0.47	0 ± 0
Ogliarola	Xf-infected	586.64 ± 48.42	51.29 ± 11.34	44.9 ± 7.43	77.17 ± 17.16	6.27 ± 1.96	33.2 ± 4.7	92.24 ± 13.13	228.31 ± 24.51	1006.72 ± 349.81	100.65 ± 15.68	10.71 ± 2.04	296.3 ± 52.75	39.98 ± 5.5	24.17 ± 3.32	5.56 ± 3.77

## Sheet: Fig. 4A
cv.	State	Aox1a	Aox1d	Aox2
Leccino	Healthy	7.31 ± 0.61	31.09 ± 2.17	7.79 ± 1.75
Leccino	Xf-infected	12.51 ± 3.52	43.97 ± 8.06	20.43 ± 2.62
Ogliarola	Healthy	2.56 ± 0.21	29.15 ± 0.21	15.84 ± 0.71
Ogliarola	Xf-infected	12 ± 6.36	9.28 ± 3.69	18.7 ± 4.17

## Sheet: Fig. 5
cv.	State	Total_E2F	Gamma_Tub	Total_SNF	Total_mTOR	Total_Alpha_TUB	Total_Beta_TUB
Leccino	Healthy	10.08 ± 0.26	6.51 ± 0.61	50.7 ± 1.35	25.5 ± 1.22	339.22 ± 40.13	275.12 ± 17.59
Leccino	Xf-infected	17.12 ± 1.08	7.09 ± 0.57	47.42 ± 4.33	26.39 ± 1.48	228.19 ± 14.34	158.89 ± 11.46
Ogliarola	Healthy	10.88 ± 0.12	7.66 ± 0.08	51.76 ± 0.2	25.37 ± 0.29	284.79 ± 10.43	264.16 ± 8.26
Ogliarola	Xf-infected	21.62 ± 0.53	13.03 ± 1.05	56.15 ± 6.08	23.22 ± 3.93	164.64 ± 19.88	177.46 ± 13.5

## Sheet: Fig. 6
cv.	State	fungal ITS2	fungal RPB1	fungal Beta-Tub	bacterial 16S rRNA (without Xf)	Xf-16S rRNA	bacterial 16S rRNA
Leccino	Xf-infected	0,76±0,51	0,15±0,04	0,16±0,03	5,34±2,05	0,53±0,29	5,87±2,29
Ogliarola	Xf-infected	1,74±0,46	0,29±0,11	0,28±0,09	4,83±0,67	2,38±1,64	7,21±2,23
	% of Leccino	229.39	195.08	181.26	90.46	449.84	122.91
